# Supplementary material for: Metabolomic profiling of glucose homeostasis in African Americans: the Insulin Resistance Atherosclerosis Family Study (IRAS-FS)
Source: Metabolomics. 2023 Apr 2;19(4):35. doi: 10.1007/s11306-023-01984-1 (PMC10068644; doi:10.1007/s11306-023-01984-1)
Supplement: Supplementary file 2 — Supplementary file2 (XLSX 486 kb) [file 11306_2023_1984_MOESM2_ESM.xlsx]

## Sheet: ST1
Supplementary Table 1. Metabolites profiled in each super pathway.
Name of Super Pathways	Name of Sub Pathways	Metabolite Names	Numer of Metabolites	Super pathway total
Amino Acid	Alanine and Aspartate Metabolism	alanine; asparagine; aspartate; N-acetylalanine; N-acetylasparagine; N-acetylaspartate (NAA)	6
	Creatine Metabolism	creatine; creatinine; guanidinoacetate	3
	Glutamate Metabolism	beta-citrylglutamate; glutamate; glutamine; N-acetylglutamate; N-acetylglutamine; pyroglutamine; S-1-pyrroline-5-carboxylate	7
	Glutathione Metabolism	5-oxoproline; cys-gly, oxidized; cysteine-glutathione disulfide; cysteinylglycine; glutathione, oxidized (GSSG); glutathione, reduced (GSH)	6
	Glycine, Serine and Threonine Metabolism	betaine; dimethylglycine; glycine; N-acetylglycine; N-acetylserine; N-acetylthreonine; sarcosine; serine; threonine	9
	Guanidino and Acetamido Metabolism	4-guanidinobutanoate	1
	Histidine Metabolism	1-methylhistidine; 1-methylimidazoleacetate; 3-methylhistidine; 4-imidazoleacetate; histidine; hydantoin-5-propionic acid; imidazole lactate; imidazole propionate; N-acetyl-1-methylhistidine; N-acetyl-3-methylhistidine; N-acetylhistamine; N-acetylhistidine; trans-urocanate	13
	Leucine, Isoleucine and Valine Metabolism	2-hydroxy-3-methylvalerate; 3-hydroxy-2-ethylpropionate; 3-hydroxyisobutyrate; 3-methyl-2-oxobutyrate; 3-methyl-2-oxovalerate; 4-methyl-2-oxopentanoate; alpha-hydroxyisocaproate; alpha-hydroxyisovalerate; beta-hydroxyisovalerate; ethylmalonate; isobutyrylcarnitine (C4); isobutyrylglycine; isoleucine; isovalerate; isovalerylcarnitine (C5); isovalerylglycine; leucine; methylsuccinate; methylsuccino…	24
	Lysine Metabolism	2-aminoadipate; 3-methylglutarylcarnitine (2); 5-(galactosylhydroxy)-L-lysine; 5-hydroxylysine; 6-oxopiperidine-2-carboxylate; glutarate (pentanedioate); glutarylcarnitine (C5-DC); lysine; N6,N6,N6-trimethyllysine; N6-acetyllysine; pipecolate	11
	Methionine, Cysteine, SAM and Taurine Metabolism	2-aminobutyrate; 2-hydroxybutyrate/2-hydroxyisobutyrate; alpha-ketobutyrate; cystathionine; cysteine; cysteine s-sulfate; cysteine sulfinic acid; cystine; hypotaurine; methionine; methionine sulfone; methionine sulfoxide; N-acetylmethionine; N-acetylmethionine sulfoxide; N-acetyltaurine; N-formylmethionine; S-adenosylhomocysteine (SAH); S-methylcysteine; taurine	19
	Phenylalanine and Tyrosine Metabolism	2-hydroxyphenylacetate; 3-(3-hydroxyphenyl)propionate; 3-(3-hydroxyphenyl)propionate sulfate; 3-(4-hydroxyphenyl)lactate; 3-methoxytyramine sulfate; 3-methoxytyrosine; 3-phenylpropionate (hydrocinnamate); 4-hydroxyphenylacetate; 4-hydroxyphenylpyruvate; 5-bromotryptophan; catechol glucuronide; dopamine sulfate (1); dopamine sulfate (2); gentisate; homovanillate (HVA); N-acetylphenylalanine; N-ace…	31
	Polyamine Metabolism	4-acetamidobutanoate; 5-methylthioadenosine (MTA); acisoga; N-acetylputrescine; spermidine	5
	Tryptophan Metabolism	3-indoxyl sulfate; 5-hydroxyindoleacetate; 7-hydroxyindole sulfate; C-glycosyltryptophan; indole-3-carboxylic acid; indoleacetate; indoleacetylglutamine; indolelactate; indolepropionate; kynurenate; kynurenine; N-acetylkynurenine (2); N-acetyltryptophan; serotonin; thioproline; tryptophan; tryptophan betaine ; xanthurenate	18
	Urea cycle; Arginine and Proline Metabolism	2-oxoarginine; argininate; arginine; argininosuccinate; citrulline; dimethylarginine (SDMA + ADMA); homoarginine; homocitrulline; N-acetylarginine; N-acetylcitrulline; N-acetylproline; N-delta-acetylornithine; N-methylproline; ornithine; pro-hydroxy-pro; proline; trans-4-hydroxyproline; urea	18
Total				171
Carbohydrate	Advanced Glycation End-product	N6-carboxymethyllysine	1
	Aminosugar Metabolism	erythronate; glucuronate; N-acetylglucosamine/N-acetylgalactosamine; N-acetylglucosaminylasparagine ; N-acetylneuraminate	5
	Disaccharides and Oligosaccharides	sucrose	1
	Fructose, Mannose and Galactose Metabolism	fructose; galactonate; mannitol/sorbitol; mannose	4
	Glycogen Metabolism	maltose; maltotetraose; maltotriose	3
	Glycolysis, Gluconeogenesis, and Pyruvate Metabolism	1,5-anhydroglucitol (1,5-AG); 2,3-diphosphoglycerate; fructose 1,6-bisphosphate; glucose; glycerate; lactate; pyruvate	7
	Pentose Metabolism	arabitol/xylitol; arabonate/xylonate; ribitol; ribonate; xylose	5
Total				26
Cofactors and Vitamins	Ascorbate and Aldarate Metabolism	gulonate; oxalate (ethanedioate); threonate	3
	Hemoglobin and Porphyrin Metabolism	bilirubin (E,E); bilirubin (E,Z or Z,E); bilirubin (Z,Z); biliverdin; heme; I-urobilinogen; L-urobilin	7
	Nicotinate and Nicotinamide Metabolism	1-methylnicotinamide; adenosine 5'-diphosphoribose (ADP-ribose); N1-Methyl-2-pyridone-5-carboxamide; nicotinamide; nicotinate ribonucleoside; quinolinate; trigonelline (N'-methylnicotinate)	7
	Pantothenate and CoA Metabolism	pantothenate	1
	Riboflavin Metabolism	flavin adenine dinucleotide (FAD)	1
	Tocopherol Metabolism	alpha-CEHC glucuronide; alpha-CEHC sulfate; alpha-tocopherol; gamma-CEHC; gamma-CEHC glucuronide; gamma-tocopherol/beta-tocopherol	6
	Vitamin A Metabolism	retinol (Vitamin A)	1
	Vitamin B6 Metabolism	pyridoxal; pyridoxate	2
Total				28
Energy	Oxidative Phosphorylation	phosphate	1
	TCA Cycle	2-methylcitrate/homocitrate; aconitate [cis or trans]; alpha-ketoglutarate; citrate; fumarate; malate; succinate; succinylcarnitine (C4-DC)	8
Total				9
Lipid	Carnitine Metabolism	carnitine; deoxycarnitine	2
	Ceramides	ceramide (d18:1/14:0, d16:1/16:0)	1
	Diacylglycerol	diacylglycerol (14:0/18:1, 16:0/16:1) [1]; diacylglycerol (14:0/18:1, 16:0/16:1) [2]; diacylglycerol (16:1/18:2 [2], 16:0/18:3 [1]); linoleoyl-arachidonoyl-glycerol (18:2/20:4) [1]; linoleoyl-arachidonoyl-glycerol (18:2/20:4) [2]; linoleoyl-linolenoyl-glycerol (18:2/18:3) [2]; linoleoyl-linoleoyl-glycerol (18:2/18:2) [1]; oleoyl-arachidonoyl-glycerol (18:1/20:4) [1]; oleoyl-arachidonoyl-glycerol …	18
	Eicosanoid	5-HEPE; 5-HETE	2
	Endocannabinoid	linoleoyl ethanolamide; N-oleoyltaurine; oleoyl ethanolamide; palmitoyl ethanolamide	4
	Fatty Acid Metabolism (Acyl Choline)	linoleoylcholine; oleoylcholine; palmitoloelycholine; palmitoylcholine; stearoylcholine	5
	Fatty Acid Metabolism (Acyl Glutamine)	hexanoylglutamine	1
	Fatty Acid Metabolism (also BCAA Metabolism)	butyrylcarnitine (C4); methylmalonate (MMA); propionylcarnitine; propionylglycine	4
	Fatty Acid Metabolism(Acyl Carnitine)	3,4-methyleneheptanoylcarnitine; 3-hydroxybutyrylcarnitine (1); 3-hydroxybutyrylcarnitine (2); acetylcarnitine (C2); adipoylcarnitine (C6-DC); cis-4-decenoylcarnitine (C10:1); decanoylcarnitine (C10); hexanoylcarnitine (C6); laurylcarnitine (C12); linoleoylcarnitine (C18:2); myristoleoylcarnitine (C14:1); myristoylcarnitine (C14); octanoylcarnitine (C8); oleoylcarnitine (C18:1); palmitoleoylcarni…	19
	Fatty Acid Metabolism(Acyl Glycine)	hexanoylglycine; N-palmitoylglycine	2
	Fatty Acid Synthesis	2-methylmalonylcarnitine (C4-DC); malonylcarnitine	2
	Fatty Acid, Amino	2-aminoheptanoate; 2-aminooctanoate	2
	Fatty Acid, Branched	15-methylpalmitate; 17-methylstearate; pristanate	3
	Fatty Acid, Dicarboxylate	2-hydroxyglutarate; 3-carboxy-4-methyl-5-propyl-2-furanpropanoate (CMPF); azelate (nonanedioate); docosadioate; dodecanedioate; eicosanodioate; hexadecanedioate; maleate; octadecanedioate; sebacate (decanedioate); suberate (octanedioate); tetradecanedioate; undecanedioate	13
	Fatty Acid, Dihydroxy	12,13-DiHOME; 9,10-DiHOME	2
	Fatty Acid, Monohydroxy	13-HODE + 9-HODE; 2-hydroxydecanoate; 2-hydroxyoctanoate; 2-hydroxypalmitate; 2-hydroxystearate; 3-hydroxydecanoate; 3-hydroxyhexanoate; 3-hydroxylaurate; 3-hydroxymyristate; 3-hydroxyoctanoate; 3-hydroxysebacate; 3-hydroxystearate; 5-hydroxyhexanoate; 8-hydroxyoctanoate; alpha-hydroxycaproate	15
	Glycerolipid Metabolism	glycerol; glycerol 3-phosphate	2
	Inositol Metabolism	myo-inositol	1
	Ketone Bodies	3-hydroxybutyrate (BHBA); acetoacetate	2
	Long Chain Fatty Acid	10-heptadecenoate (17:1n7); 10-nonadecenoate (19:1n9); arachidate (20:0); eicosenoate (20:1); erucate (22:1n9); margarate (17:0); myristate (14:0); myristoleate (14:1n5); nonadecanoate (19:0); oleate/vaccenate (18:1); palmitate (16:0); palmitoleate (16:1n7); pentadecanoate (15:0); stearate (18:0)	14
	Lysolipid	1-adrenoyl-GPC (22:4); 1-arachidonoyl-GPA (20:4); 1-arachidonoyl-GPC (20:4n6); 1-arachidonoyl-GPE (20:4n6); 1-arachidonoyl-GPI (20:4); 1-arachidoyl-GPC (20:0); 1-dihomo-linolenoyl-GPC (20:3n3 or 6); 1-dihomo-linolenoyl-GPE (20:3n3 or 6); 1-dihomo-linoleoyl-GPC (20:2); 1-docosahexaenoyl-GPC (22:6); 1-docosahexaenoyl-GPE (22:6); 1-docosapentaenoyl-GPC (22:5n3); 1-docosapentaenoyl-GPC (22:5n6); 1-ei…	54
	Lyso-phospho-ether	1-palmityl-GPC (O-16:0); 1-palmityl-GPE (O-16:0)	2
	Lysoplasmalogen	1-(1-enyl-oleoyl)-GPC (P-18:1); 1-(1-enyl-oleoyl)-GPE (P-18:1); 1-(1-enyl-palmitoyl)-GPC (P-16:0); 1-(1-enyl-palmitoyl)-GPE (P-16:0); 1-(1-enyl-stearoyl)-GPC (P-18:0); 1-(1-enyl-stearoyl)-GPE (P-18:0)	6
	Medium Chain Fatty Acid	10-undecenoate (11:1n1); 5-dodecenoate (12:1n7); caprate (10:0); caproate (6:0); caprylate (8:0); heptanoate (7:0); laurate (12:0)	7
	Mevalonate Metabolism	3-hydroxy-3-methylglutarate	1
	Monoacylglycerol	1-arachidonylglycerol (20:4); 1-dihomo-linolenylglycerol (20:3); 1-linolenoylglycerol (18:3); 1-linoleoylglycerol (18:2); 1-oleoylglycerol (18:1); 1-palmitoleoylglycerol (16:1); 1-palmitoylglycerol (16:0); 2-linoleoylglycerol (18:2); 2-myristoylglycerol (14:0); 2-oleoylglycerol (18:1); 2-palmitoylglycerol (16:0)	11
	Phospholipid Metabolism	1,2-dilinoleoyl-GPC (18:2/18:2); 1,2-dipalmitoyl-GPC (16:0/16:0); 1,2-distearoyl-GPC (18:0/18:0); 1-arachidoyl-2-arachidonoyl-GPC (20:0/20:4); 1-linoleoyl-2-arachidonoyl-GPC (18:2/20:4n6); 1-linoleoyl-2-dihomo-linoleoyl-GPC (18:2/20:2); 1-linoleoyl-2-docosahexaenoyl-GPC (18:2/22:6); 1-linoleoyl-2-docosapentaenyol-GPC (18:2/22:5n3); 1-linoleoyl-2-eicosapentaenoyl-GPC (18:2/20:5); 1-linoleoyl-2-lin…	82
	Plasmalogen	1-(1-enyl-oleoyl)-2-docosahexaenoyl-GPE (P-18:1/22:6); 1-(1-enyl-palmitoyl)-2-arachidonoyl-GPC (P-16:0/20:4); 1-(1-enyl-palmitoyl)-2-arachidonoyl-GPE (P-16:0/20:4); 1-(1-enyl-palmitoyl)-2-dihomo-linolenoyl-GPC (P-16:0/20:3); 1-(1-enyl-palmitoyl)-2-docosahexaenoyl-GPC (P-16:0/22:6); 1-(1-enyl-palmitoyl)-2-docosahexaenoyl-GPE (P-16:0/22:6); 1-(1-enyl-palmitoyl)-2-linoleoyl-GPC (P-16:0/18:2); 1-(1-e…	20
	Polyunsaturated Fatty Acid (n3 and n6)	adrenate (22:4n6); arachidonate (20:4n6); dihomo-linoleate (20:2n6); dihomo-linolenate (20:3n3 or n6); docosadienoate (22:2n6); docosahexaenoate (DHA; 22:6n3); docosapentaenoate (n3 DPA; 22:5n3); docosapentaenoate (n6 DPA; 22:5n6); docosatrienoate (22:3n3); docosatrienoate (22:3n6); eicosapentaenoate (EPA; 20:5n3); linoleate (18:2n6); linolenate [alpha or gamma; (18:3n3 or 6)]; stearidonate (18:4…	14
	Primary Bile Acid Metabolism	chenodeoxycholate; cholate; glycochenodeoxycholate; glycochenodeoxycholate glucuronide (1); glycochenodeoxycholate sulfate; glycocholate; tauro-beta-muricholate; taurochenodeoxycholate; taurocholate	9
	Secondary Bile Acid Metabolism	3b-hydroxy-5-cholenoic acid; deoxycholate; glycocholenate sulfate; glycodeoxycholate; glycodeoxycholate sulfate; glycohyocholate; glycolithocholate; glycolithocholate sulfate; glycoursodeoxycholate; hyocholate; taurocholenate sulfate; taurodeoxycholate; taurolithocholate 3-sulfate; tauroursodeoxycholate; ursodeoxycholate; ursodeoxycholate sulfate (1)	16
	Short Chain Fatty Acid	valerate	1
	Sphingolipid Metabolism	behenoyl sphingomyelin (d18:1/22:0); glycosyl-N-palmitoyl-sphingosine (d18:1/16:0); glycosyl-N-stearoyl-sphingosine (d18:1/18:0); lactosyl-N-palmitoyl-sphingosine (d18:1/16:0); myristoyl dihydrosphingomyelin (d18:0/14:0); N-palmitoyl-sphingadienine (d18:2/16:0); N-palmitoyl-sphingosine (d18:1/16:0); N-stearoyl-sphingadienine (d18:2/18:0); palmitoyl dihydrosphingomyelin (d18:0/16:0); palmitoyl sph…	33
	Steroid	11-ketoetiocholanolone glucuronide; 16a-hydroxy DHEA 3-sulfate; 17alpha-hydroxypregnenolone sulfate; 21-hydroxypregnenolone disulfate; 21-hydroxypregnenolone monosulfate (1); 21-hydroxypregnenolone monosulfate (2); 4-androsten-3alpha,17alpha-diol monosulfate (2); 4-androsten-3alpha,17alpha-diol monosulfate (3); 4-androsten-3beta,17beta-diol disulfate (1); 4-androsten-3beta,17beta-diol disulfate (…	37
	Sterol	3-hydroxy-5-cholestenoic acid; 7-alpha-hydroxy-3-oxo-4-cholestenoate (7-Hoca); cholesterol	3
Total				410
Nucleotide	Purine Metabolism, (Hypo)Xanthine/Inosine containing	allantoin; hypoxanthine; inosine; N1-methylinosine; urate; xanthine; xanthosine	7
	Purine Metabolism, Adenine containing	adenine; adenosine; adenosine 3',5'-cyclic monophosphate (cAMP); adenosine 5'-diphosphate (ADP); adenosine 5'-monophosphate (AMP); N1-methyladenosine; N6-carbamoylthreonyladenosine; N6-methyladenosine; N6-succinyladenosine	9
	Purine Metabolism, Guanine containing	7-methylguanine; N2,N2-dimethylguanosine	2
	Pyrimidine Metabolism, Cytidine containing	3-methylcytidine; cytidine; N4-acetylcytidine	3
	Pyrimidine Metabolism, Orotate containing	orotate; orotidine	2
	Pyrimidine Metabolism, Thymine containing	3-aminoisobutyrate; 5,6-dihydrothymine	2
	Pyrimidine Metabolism, Uracil containing	2'-deoxyuridine; 3-ureidopropionate; 5-methyluridine (ribothymidine); beta-alanine; N-acetyl-beta-alanine; pseudouridine; uracil; uridine	8
Total				33
Peptide	Acetylated Peptides	4-hydroxyphenylacetylglutamine; phenylacetylcarnitine; phenylacetylglutamate; phenylacetylglutamine	4
	Dipeptide	arginylproline; cyclo(leu-pro); histidylalanine; histidylphenylalanine; isoleucylarginine; isoleucylglycine; isoleucylleucine/leucylisoleucine; isoleucylthreonine; leucylalanine; leucylglutamine*; leucylglycine; leucylleucine; leucylphenylalanine/isoleucylphenylalanine; methionylalanine; prolylglycine; prolylphenylalanine; prolylproline; valylglutamine; valylglycine	19
	Dipeptide Derivative	anserine; carnosine; N-acetylcarnosine	3
	Fibrinogen Cleavage Peptide	ADSGEGDFXAEGGGVR; DSGEGDFXAEGGGVR	2
	Gamma-glutamyl Amino Acid	gamma-glutamyl-2-aminobutyrate; gamma-glutamylalanine; gamma-glutamyl-alpha-lysine; gamma-glutamyl-epsilon-lysine; gamma-glutamylglutamate; gamma-glutamylglutamine; gamma-glutamylglycine; gamma-glutamylhistidine; gamma-glutamylisoleucine; gamma-glutamylleucine; gamma-glutamylmethionine; gamma-glutamylphenylalanine; gamma-glutamylthreonine; gamma-glutamyltryptophan; gamma-glutamyltyrosine; gamma-g…	16
	Polypeptide	bradykinin; bradykinin, des-arg(9); bradykinin, hydroxy-pro(3); HWESASLLR; HWESASXX; XHWESASXXR	6
Total				50
Grand Total				727

## Sheet: ST2
Supplementary Table 2. Clinical characteristics of IRAS-FS participants.
	African American (N = 571)		Mexican American (N = 1,111)	P valuea
Demographics
Age, year	42.3 ± 13.7		41.3 ± 13.9	0.1592
Women, %	59.2		59.2	0.958
BMI, kg/m2	30.0 ± 6.8		28.9 ± 6.2	0.00325263
Dynamic measures
SI, x 10-4 min/mU/mL	1.64 ± 1.17		2.16 ± 1.85	0.000575877
SG, per min	0.021 ± 0.008		0.021 ± 0.009	0.227
AIR, μU/mL/min	1013 ± 830		778 ± 665	2.45866e-09
DI	1436 ± 1269		1340 ± 1227	0.000994312
Basal measures
HOMA-IR	1.62 ± 0.96		1.66 ± 1.03	0.0032
HOMA-B	116.2 ± 45.1		121.2 ± 46.9	0.0006
a, adjusted for age, sex, BMI, and pedigree structure for glucose homeostasis traits.

## Sheet: ST3
Supplementary Table 3. Spearman correlation coefficients between untransformed traits in African Americans and Mexican Americans.
	African Americans (N=571)							Mexican Americans (N=1,111)
	AIR	DI	SI	SG	HOMA-IR	HOMA-B		AIR	DI	SI	SG	HOMA-IR	HOMA-B
AIR	1							1
DI	0.62	1						0.49527	1
(P value)	<.0001							<.0001
SI	-0.16	0.60473	1					-0.26927	0.63052	1
(P value)	0.0003	<.0001						<.0001	<.0001
SG	0.3	0.61173	0.48	1				0.19693	0.58048	0.47966	1
(P value)	<.0001	<.0001	<.0001					<.0001	<.0001	<.0001
HOMA-IR	0.43157	-0.31156	-0.47921	-0.15577	1			0.514	-0.31685	-0.55022	-0.15061	1
(P value)	<.0001	<.0001	<.0001	0.0007				<.0001	<.0001	<.0001	<.0001
HOMA-B	0.17692	-0.03573	-0.62302	-0.33602	0.84217	1		0.34962	-0.08	-0.71169	-0.27726	0.85445	1
(P value)	0.0001	0.4406	<.0001	<.0001	<.0001			<.0001	0.0208	<.0001	<.0001	<.0001

## Sheet: ST4a_SI
Supplementary Table 4a. Metabolites significantly associated with SI in univariate models and elastic net models.
	Significant Metabolites at P< 6.87E-5 (0.05/727) from univariate modelsa							Metabolite selection by elastic neta
Super-pathway	Sub-pathway	Metabolite name	Beta	Stderr	P value		Super-pathway	Sub-pathway	Metabolite name	Beta	Stderr	P value	Partial R_square (%)
Amino Acid	Alanine and Aspartate Metabolism	asparagine	0.4803	0.1071	9.34783e-06		Amino Acid	Glutamate Metabolism	glutamate	-0.10365	0.03559	0.0038	0.0113
Amino Acid	Glutamate Metabolism	glutamate	-0.3515	0.04539	6.53935e-14		Amino Acid	Glycine, Serine and Threonine Metabolism	glycine	0.09576	0.06479	0.1401	0.1139
Amino Acid	Glycine, Serine and Threonine Metabolism	glycine	0.5438	0.06251	6.48808e-17		Amino Acid	Glycine, Serine and Threonine Metabolism	N-acetylglycine	0.0743	0.02463	0.0027	0.013
Amino Acid	Glycine, Serine and Threonine Metabolism	N-acetylglycine	0.1319	0.02549	3.46018e-07		Amino Acid	Leucine, Isoleucine and Valine Metabolism	3-methyl-2-oxobutyrate	-0.04071	0.10072	0.6863	0.0002
Amino Acid	Glycine, Serine and Threonine Metabolism	serine	0.3951	0.09152	1.94517e-05		Amino Acid	Leucine, Isoleucine and Valine Metabolism	isoleucine	-0.31514	0.08782	0.0004	0.0386
Amino Acid	Leucine, Isoleucine and Valine Metabolism	3-hydroxy-2-ethylpropionate	-0.2405	0.05777	3.7626e-05		Carbohydrate	Glycolysis, Gluconeogenesis, and Pyruvate Metabolism	pyruvate	-0.15482	0.04408	0.0005	0.0489
Amino Acid	Leucine, Isoleucine and Valine Metabolism	3-methyl-2-oxobutyrate	-0.7219	0.09684	4.75231e-13		Lipid	Fatty Acid Metabolism(Acyl Carnitine)	pimeloylcarnitine/3-methyladipoylcarnitine (C7-DC)	0.05662	0.02612	0.0307	0.0067
Amino Acid	Leucine, Isoleucine and Valine Metabolism	3-methyl-2-oxovalerate	-0.5499	0.08327	1.14481e-10		Lipid	Long Chain Fatty Acid	margarate (17:0)	0.01207	0.09534	0.8993	0.0437
Amino Acid	Leucine, Isoleucine and Valine Metabolism	4-methyl-2-oxopentanoate	-0.4379	0.08218	1.58052e-07		Lipid	Long Chain Fatty Acid	stearate (18:0)	-0.48125	0.14714	0.0012	0.0139
Amino Acid	Leucine, Isoleucine and Valine Metabolism	isoleucine	-0.7035	0.1046	5.44708e-11		Lipid	Lysolipid	1-arachidoyl-GPC (20:0)	0.02036	0.03942	0.6058	0.0003
Amino Acid	Leucine, Isoleucine and Valine Metabolism	isovalerylcarnitine (C5)	-0.2598	0.04723	6.43286e-08		Lipid	Lysolipid	1-eicosenoyl-GPC (20:1)*	0.06464	0.05083	0.2041	0.0106
Amino Acid	Leucine, Isoleucine and Valine Metabolism	leucine	-0.8694	0.1246	1.11226e-11		Lipid	Lysolipid	2-oleoyl-GPC (18:1)*	0.07924	0.04998	0.1135	0.0037
Amino Acid	Leucine, Isoleucine and Valine Metabolism	valine	-0.8589	0.12	3.46477e-12		Lipid	Phospholipid Metabolism	1-linoleoyl-2-docosapentaenyol-GPC (18:2/22:5n3)*	0.05594	0.02798	0.0462	0.0232
Amino Acid	Lysine Metabolism	2-aminoadipate	-0.2662	0.03679	2.02493e-12		Lipid	Phospholipid Metabolism	1-stearoyl-2-dihomo-linolenoyl-GPC (18:0/20:3n3 or 6)*	-0.03712	0.04636	0.4237	0.0009
Amino Acid	Methionine, Cysteine, SAM and Taurine Metabolism	2-hydroxybutyrate/2-hydroxyisobutyrate	-0.2499	0.04265	8.98921e-09		Lipid	Sphingolipid Metabolism	sphingomyelin (d18:0/20:0, d16:0/22:0)*	-0.02256	0.02657	0.396	0.0021
Amino Acid	Methionine, Cysteine, SAM and Taurine Metabolism	alpha-ketobutyrate	-0.2016	0.03047	1.0564e-10
Amino Acid	Urea cycle; Arginine and Proline Metabolism	2-oxoarginine*	-0.1138	0.02193	3.17065e-07
Amino Acid	Urea cycle; Arginine and Proline Metabolism	argininate*	-0.1136	0.0259	1.43785e-05
Amino Acid	Urea cycle; Arginine and Proline Metabolism	homoarginine	-0.2203	0.04294	4.34936e-07
Carbohydrate	Fructose, Mannose and Galactose Metabolism	mannose	-0.2917	0.06612	1.28866e-05
Carbohydrate	Glycolysis, Gluconeogenesis, and Pyruvate Metabolism	lactate	-0.4307	0.07169	3.91451e-09
Carbohydrate	Glycolysis, Gluconeogenesis, and Pyruvate Metabolism	pyruvate	-0.2809	0.04582	1.93422e-09
Cofactors and Vitamins	Nicotinate and Nicotinamide Metabolism	quinolinate	-0.1543	0.0331	4.1644e-06
Lipid	Diacylglycerol	diacylglycerol (16:1/18:2 [2], 16:0/18:3 [1])*	-0.1612	0.02831	2.26751e-08
Lipid	Diacylglycerol	linoleoyl-arachidonoyl-glycerol (18:2/20:4) [1]*	-0.09418	0.01961	2.14122e-06
Lipid	Diacylglycerol	linoleoyl-arachidonoyl-glycerol (18:2/20:4) [2]*	-0.1032	0.02094	1.16922e-06
Lipid	Diacylglycerol	oleoyl-arachidonoyl-glycerol (18:1/20:4) [1]*	-0.1246	0.02291	8.81779e-08
Lipid	Diacylglycerol	oleoyl-arachidonoyl-glycerol (18:1/20:4) [2]*	-0.111	0.02106	2.13957e-07
Lipid	Diacylglycerol	oleoyl-linoleoyl-glycerol (18:1/18:2) [1]	-0.1608	0.03826	3.17287e-05
Lipid	Diacylglycerol	oleoyl-linoleoyl-glycerol (18:1/18:2) [2]	-0.1579	0.03758	3.1928e-05
Lipid	Diacylglycerol	palmitoleoyl-linoleoyl-glycerol (16:1/18:2) [1]*	-0.173	0.03105	4.42067e-08
Lipid	Diacylglycerol	palmitoyl-arachidonoyl-glycerol (16:0/20:4) [1]*	-0.1239	0.02339	1.85268e-07
Lipid	Diacylglycerol	palmitoyl-arachidonoyl-glycerol (16:0/20:4) [2]*	-0.1197	0.02582	4.67463e-06
Lipid	Diacylglycerol	palmitoyl-linoleoyl-glycerol (16:0/18:2) [1]*	-0.124	0.02803	1.21456e-05
Lipid	Diacylglycerol	palmitoyl-linoleoyl-glycerol (16:0/18:2) [2]*	-0.1611	0.02765	1.08836e-08
Lipid	Fatty Acid Metabolism (also BCAA Metabolism)	propionylglycine	0.1113	0.02572	1.84607e-05
Lipid	Fatty Acid Metabolism(Acyl Carnitine)	pimeloylcarnitine/3-methyladipoylcarnitine (C7-DC)	0.1426	0.03186	9.67806e-06
Lipid	Fatty Acid, Branched	17-methylstearate	-0.2518	0.0559	8.53129e-06
Lipid	Long Chain Fatty Acid	margarate (17:0)	-0.2547	0.04894	2.96339e-07
Lipid	Long Chain Fatty Acid	palmitate (16:0)	-0.3328	0.06549	5.52167e-07
Lipid	Long Chain Fatty Acid	stearate (18:0)	-0.3931	0.07336	1.35232e-07
Lipid	Lysolipid	1-arachidoyl-GPC (20:0)	0.1736	0.03288	2.03672e-07
Lipid	Lysolipid	1-eicosenoyl-GPC (20:1)*	0.2402	0.04683	4.34785e-07
Lipid	Lysolipid	1-stearoyl-GPG (18:0)	-0.2967	0.06015	1.14574e-06
Lipid	Lysolipid	2-linoleoyl-GPC (18:2)*	0.2813	0.05933	2.87744e-06
Lipid	Lysolipid	2-oleoyl-GPC (18:1)*	0.2465	0.05208	2.98268e-06
Lipid	Phospholipid Metabolism	1,2-dilinoleoyl-GPC (18:2/18:2)	0.1988	0.04273	4.31404e-06
Lipid	Phospholipid Metabolism	1-linoleoyl-2-docosapentaenyol-GPC (18:2/22:5n3)*	0.1325	0.02953	9.15878e-06
Lipid	Phospholipid Metabolism	1-palmitoyl-2-dihomo-linolenoyl-GPC (16:0/20:3n3 or 6)*	-0.2881	0.06743	2.365e-05
Lipid	Phospholipid Metabolism	1-palmitoyl-2-docosahexaenoyl-GPC (16:0/22:6)	-0.1555	0.0363	2.25949e-05
Lipid	Phospholipid Metabolism	1-pentadecanoyl-2-arachidonoyl-GPC (15:0/20:4)*	-0.1544	0.03675	3.21764e-05
Lipid	Phospholipid Metabolism	1-stearoyl-2-adrenoyl-GPC (18:0/22:4)*	-0.1746	0.03793	5.44999e-06
Lipid	Phospholipid Metabolism	1-stearoyl-2-arachidonoyl-GPC (18:0/20:4)	-0.2702	0.05353	6.54376e-07
Lipid	Phospholipid Metabolism	1-stearoyl-2-dihomo-linolenoyl-GPC (18:0/20:3n3 or 6)*	-0.3344	0.04714	5.15005e-12
Lipid	Phospholipid Metabolism	1-stearoyl-2-docosahexaenoyl-GPC (18:0/22:6)	-0.169	0.0318	1.70767e-07
Lipid	Phospholipid Metabolism	1-stearoyl-2-docosahexaenoyl-GPE (18:0/22:6)*	-0.1203	0.02334	3.85894e-07
Lipid	Phospholipid Metabolism	1-stearoyl-2-docosapentaenoyl-GPC (18:0/22:5n6)*	-0.2179	0.03686	6.77151e-09
Lipid	Phospholipid Metabolism	1-stearoyl-2-oleoyl-GPE (18:0/18:1)	-0.128	0.03062	3.5073e-05
Lipid	Phospholipid Metabolism	phosphatidylcholine (16:0/20:4n3; 18:1/18:3n6)*	-0.09394	0.02201	2.40569e-05
Lipid	Plasmalogen	1-(1-enyl-palmitoyl)-2-docosahexaenoyl-GPE (P-16:0/22:6)*	-0.1642	0.03839	2.31536e-05
Lipid	Plasmalogen	1-(1-enyl-palmitoyl)-2-oleoyl-GPC (P-16:0/18:1)*	0.2404	0.0544	1.24884e-05
Lipid	Polyunsaturated Fatty Acid (n3 and n6)	dihomo-linolenate (20:3n3 or n6)	-0.2706	0.0546	1.02186e-06
Lipid	Polyunsaturated Fatty Acid (n3 and n6)	docosapentaenoate (n6 DPA; 22:5n6)	-0.1875	0.04081	5.68955e-06
Lipid	Secondary Bile Acid Metabolism	taurocholenate sulfate	-0.06456	0.01559	4.15461e-05
Lipid	Sphingolipid Metabolism	N-palmitoyl-sphingosine (d18:1/16:0)	-0.2847	0.0693	4.73726e-05
Lipid	Sphingolipid Metabolism	N-stearoyl-sphingadienine (d18:2/18:0)*	-0.1321	0.02786	2.88031e-06
Lipid	Sphingolipid Metabolism	sphingomyelin (d18:0/18:0, d19:0/17:0)*	-0.175	0.02886	2.84074e-09
Lipid	Sphingolipid Metabolism	sphingomyelin (d18:0/20:0, d16:0/22:0)*	-0.1888	0.02825	6.97046e-11
Lipid	Sphingolipid Metabolism	sphingomyelin (d18:1/20:0, d16:1/22:0)*	-0.2707	0.06341	2.39683e-05
Lipid	Sphingolipid Metabolism	stearoyl sphingomyelin (d18:1/18:0)	-0.2675	0.06206	2.00275e-05
Lipid	Sterol	cholesterol	-0.3056	0.07359	3.94004e-05
Nucleotide	Purine Metabolism, (Hypo)Xanthine/Inosine containing	urate	-0.4448	0.0888	7.93463e-07
Nucleotide	Purine Metabolism, (Hypo)Xanthine/Inosine containing	xanthine	-0.276	0.06463	2.38732e-05
Peptide	Dipeptide	leucylleucine	-0.06646	0.01499	1.16975e-05
Peptide	Gamma-glutamyl Amino Acid	gamma-glutamylglutamate	-0.2123	0.04754	1.00835e-05
Peptide	Gamma-glutamyl Amino Acid	gamma-glutamylglycine	0.3058	0.048	4.68176e-10
Peptide	Gamma-glutamyl Amino Acid	gamma-glutamylisoleucine*	-0.3023	0.05758	2.36603e-07
Peptide	Gamma-glutamyl Amino Acid	gamma-glutamylleucine	-0.3291	0.07595	1.81352e-05
Peptide	Gamma-glutamyl Amino Acid	gamma-glutamylvaline	-0.285	0.0581	1.31347e-06
a, The metabolites in bold were selected by both univariate models and regularized models.

## Sheet: ST4b_AIR
Supplementary Table 4b. Metabolites significantly associated with AIR in univariate models and elastic net models.
	Significant Metabolites at P< 6.87E-5 (0.05/727) from univariate modelsa
Super-pathway	Sub-pathway	Metabolite name	Beta	Stderr	P value		Super-pathway	Sub-pathway	Metabolite name	Beta	Stderr	P value	Partial R_square (%)
Carbohydrate	Glycolysis, Gluconeogenesis, and Pyruvate Metabolism	glucose	-36.5858	4.6184	1.90073e-14		Amino Acid	Glutamate Metabolism	glutamate	2.96547	1.11655	0.0082	0.0116
Lipid	Lysolipid	1-docosapentaenoyl-GPC (22:5n3)*	-4.4245	1.0275	2.0456e-05		Amino Acid	Methionine, Cysteine, SAM and Taurine Metabolism	hypotaurine	-2.33387	0.89889	0.0097	0.0198
							Carbohydrate	Glycolysis, Gluconeogenesis, and Pyruvate Metabolism	glucose	-37.5018	4.01324	8.6e-21	0.0937
							Cofactors and Vitamins	Hemoglobin and Porphyrin Metabolism	biliverdin	-1.80695	0.63497	0.0046	0.011
							Lipid	Diacylglycerol	linoleoyl-arachidonoyl-glycerol (18:2/20:4) [1]*	1.22258	0.5587	0.0291	0.0141
							Lipid	Long Chain Fatty Acid	myristoleate (14:1n5)	-2.68965	0.90238	0.003	0.0264
							Lipid	Lysolipid	1-docosapentaenoyl-GPC (22:5n3)*	-4.91783	1.32188	0.0002	0.0327
a, The metabolites in bold were selected by both univariate models and regularized models.

## Sheet: ST4c_DI
Supplementary Table 4c. Metabolites significantly associated with DI in univariate models and elastic net models.
	Significant Metabolites at P< 6.87E-5 (0.05/727) from univariate modelsa							Metabolite selection by elastic neta
Super-pathway	Sub-pathway	Metabolite name	Beta	Stderr	P value		Super-pathway	Sub-pathway	Metabolite name	Beta	Stderr	P value	Partial R_square (%)
Amino Acid	Glutamate Metabolism	glutamate	-8.4983	1.9372	1.43806e-05		Amino Acid	Glycine, Serine and Threonine Metabolism	glycine	3.65936	2.35971	0.1216	0.0052
Amino Acid	Glycine, Serine and Threonine Metabolism	glycine	13.8989	2.7054	4.17851e-07		Amino Acid	Leucine, Isoleucine and Valine Metabolism	leucine	-10.6247	3.72903	0.0046	0.0254
Amino Acid	Leucine, Isoleucine and Valine Metabolism	3-hydroxy-2-ethylpropionate	-10.4797	2.3696	1.22831e-05		Amino Acid	Urea cycle; Arginine and Proline Metabolism	N-acetylproline	-1.72188	0.87628	0.05	0.0175
Amino Acid	Leucine, Isoleucine and Valine Metabolism	3-methyl-2-oxobutyrate	-21.4084	4.1421	3.57473e-07		Carbohydrate	Glycolysis, Gluconeogenesis, and Pyruvate Metabolism	glucose	-28.748	5.20389	3.2e-08	0.1091
Amino Acid	Leucine, Isoleucine and Valine Metabolism	3-methyl-2-oxovalerate	-16.1449	3.5054	5.37547e-06		Carbohydrate	Glycolysis, Gluconeogenesis, and Pyruvate Metabolism	lactate	-5.17802	2.6256	0.0492	0.0074
Amino Acid	Leucine, Isoleucine and Valine Metabolism	isoleucine	-18.8549	4.426	2.49682e-05		Carbohydrate	Pentose Metabolism	ribonate	-3.50906	1.94798	0.0723	0.0096
Amino Acid	Leucine, Isoleucine and Valine Metabolism	isovalerylcarnitine (C5)	-7.9453	1.9574	5.82031e-05		Lipid	Fatty Acid, Branched	17-methylstearate	-5.80184	3.00514	0.0541	0.0076
Amino Acid	Leucine, Isoleucine and Valine Metabolism	leucine	-26.3959	5.2593	7.53436e-07		Lipid	Long Chain Fatty Acid	margarate (17:0)	0.78768	4.3982	0.8579	0.0001
Amino Acid	Leucine, Isoleucine and Valine Metabolism	valine	-24.7244	5.1103	1.81057e-06		Lipid	Long Chain Fatty Acid	palmitate (16:0)	-7.75131	4.62131	0.0941	0.0575
Amino Acid	Lysine Metabolism	2-aminoadipate	-7.368	1.5625	3.23167e-06		Lipid	Long Chain Fatty Acid	stearate (18:0)	-1.65593	6.57114	0.8011	0.0001
Amino Acid	Methionine, Cysteine, SAM and Taurine Metabolism	2-hydroxybutyrate/2-hydroxyisobutyrate	-8.86	1.7658	7.58583e-07		Nucleotide	Purine Metabolism, (Hypo)Xanthine/Inosine containing	inosine	-1.43358	0.71394	0.0452	0.0069
Amino Acid	Methionine, Cysteine, SAM and Taurine Metabolism	alpha-ketobutyrate	-5.9219	1.2777	4.69998e-06		Peptide	Dipeptide	leucylleucine	-0.5841	0.52855	0.2697	0.0019
Carbohydrate	Aminosugar Metabolism	erythronate*	-17.8963	3.763	2.6747e-06
Carbohydrate	Glycolysis, Gluconeogenesis, and Pyruvate Metabolism	glucose	-51.0313	5.9294	1.31629e-16
Carbohydrate	Glycolysis, Gluconeogenesis, and Pyruvate Metabolism	lactate	-15.2884	2.9779	4.25198e-07
Carbohydrate	Pentose Metabolism	ribonate	-10.4674	2.3628	1.18755e-05
Energy	TCA Cycle	aconitate [cis or trans]	-17.9828	3.7953	2.90664e-06
Lipid	Diacylglycerol	diacylglycerol (16:1/18:2 [2], 16:0/18:3 [1])*	-5.1663	1.1792	1.47306e-05
Lipid	Diacylglycerol	palmitoleoyl-linoleoyl-glycerol (16:1/18:2) [1]*	-5.8669	1.2912	7.12928e-06
Lipid	Diacylglycerol	palmitoyl-arachidonoyl-glycerol (16:0/20:4) [1]*	-4.5879	0.9845	4.18276e-06
Lipid	Diacylglycerol	palmitoyl-arachidonoyl-glycerol (16:0/20:4) [2]*	-4.4497	1.1005	6.21315e-05
Lipid	Diacylglycerol	palmitoyl-linoleoyl-glycerol (16:0/18:2) [2]*	-5.1181	1.1552	1.18475e-05
Lipid	Fatty Acid Metabolism(Acyl Carnitine)	hexanoylcarnitine (C6)	-6.5132	1.6041	5.79246e-05
Lipid	Fatty Acid Metabolism(Acyl Carnitine)	myristoylcarnitine (C14)	-9.3804	1.8692	7.54994e-07
Lipid	Fatty Acid, Branched	17-methylstearate	-13.3152	2.2617	7.75774e-09
Lipid	Fatty Acid, Dicarboxylate	tetradecanedioate	-5.1678	1.2436	3.89244e-05
Lipid	Long Chain Fatty Acid	10-heptadecenoate (17:1n7)	-9.4355	1.8379	4.25775e-07
Lipid	Long Chain Fatty Acid	10-nonadecenoate (19:1n9)	-10.3408	1.9463	1.70995e-07
Lipid	Long Chain Fatty Acid	eicosenoate (20:1)	-6.9019	1.6378	3.03777e-05
Lipid	Long Chain Fatty Acid	erucate (22:1n9)	-6.0399	1.431	2.95303e-05
Lipid	Long Chain Fatty Acid	margarate (17:0)	-11.7257	1.9953	8.2281e-09
Lipid	Long Chain Fatty Acid	myristate (14:0)	-8.4541	1.7439	1.72862e-06
Lipid	Long Chain Fatty Acid	myristoleate (14:1n5)	-6.1142	1.516	6.47526e-05
Lipid	Long Chain Fatty Acid	nonadecanoate (19:0)	-13.7744	3.0384	7.47278e-06
Lipid	Long Chain Fatty Acid	oleate/vaccenate (18:1)	-11.9978	2.511	2.40973e-06
Lipid	Long Chain Fatty Acid	palmitate (16:0)	-16.6494	2.6589	8.98736e-10
Lipid	Long Chain Fatty Acid	palmitoleate (16:1n7)	-6.0825	1.4381	2.84436e-05
Lipid	Long Chain Fatty Acid	pentadecanoate (15:0)	-13.6948	3.049	9.02598e-06
Lipid	Long Chain Fatty Acid	stearate (18:0)	-17.8857	3.0202	6.3778e-09
Lipid	Phospholipid Metabolism	1,2-dilinoleoyl-GPC (18:2/18:2)	7.6909	1.7632	1.60465e-05
Lipid	Phospholipid Metabolism	1-palmitoyl-2-oleoyl-GPC (16:0/18:1)	-12.6249	2.942	2.18303e-05
Lipid	Phospholipid Metabolism	1-palmitoyl-2-palmitoleoyl-GPC (16:0/16:1)*	-6.2451	1.3996	1.02967e-05
Lipid	Phospholipid Metabolism	1-stearoyl-2-adrenoyl-GPC (18:0/22:4)*	-7.3014	1.5618	3.90244e-06
Lipid	Phospholipid Metabolism	1-stearoyl-2-dihomo-linolenoyl-GPC (18:0/20:3n3 or 6)*	-10.2407	2.0415	7.63049e-07
Lipid	Phospholipid Metabolism	1-stearoyl-2-docosahexaenoyl-GPE (18:0/22:6)*	-4.4799	0.9635	4.39375e-06
Lipid	Polyunsaturated Fatty Acid (n3 and n6)	adrenate (22:4n6)	-8.0112	1.6658	2.07729e-06
Lipid	Polyunsaturated Fatty Acid (n3 and n6)	dihomo-linoleate (20:2n6)	-7.6642	1.8882	5.82672e-05
Lipid	Polyunsaturated Fatty Acid (n3 and n6)	dihomo-linolenate (20:3n3 or n6)	-11.0287	2.2619	1.51195e-06
Lipid	Polyunsaturated Fatty Acid (n3 and n6)	docosadienoate (22:2n6)	-9.9009	2.1127	3.70377e-06
Lipid	Polyunsaturated Fatty Acid (n3 and n6)	docosahexaenoate (DHA; 22:6n3)	-5.5101	1.3161	3.41168e-05
Lipid	Polyunsaturated Fatty Acid (n3 and n6)	docosapentaenoate (n3 DPA; 22:5n3)	-7.2031	1.4039	4.32096e-07
Lipid	Sphingolipid Metabolism	N-stearoyl-sphingadienine (d18:2/18:0)*	-5.0198	1.1802	2.57047e-05
Lipid	Sphingolipid Metabolism	sphingomyelin (d18:0/18:0, d19:0/17:0)*	-5.4278	1.2043	8.4193e-06
Lipid	Sphingolipid Metabolism	sphingomyelin (d18:0/20:0, d16:0/22:0)*	-4.9226	1.2044	5.18211e-05
Nucleotide	Purine Metabolism, (Hypo)Xanthine/Inosine containing	urate	-17.9426	3.6417	1.18056e-06
Peptide	Dipeptide	leucylleucine	-2.7582	0.6364	1.81248e-05
Peptide	Gamma-glutamyl Amino Acid	gamma-glutamylglutamate	-8.3166	1.9718	2.9909e-05
Peptide	Gamma-glutamyl Amino Acid	gamma-glutamylvaline	-10.059	2.4043	3.4561e-05
a, The metabolites in bold were selected by both univariate models and regularized models.

## Sheet: ST4d_SG
Supplementary Table 4d. Metabolites significantly associated with SG in univariate models and elastic net models.
	Significant Metabolites at P< 6.87E-5 (0.05/727) from univariate modelsa							Metabolite selection by elastic neta
Super-pathway	Sub-pathway	Metabolite name	Beta	Stderr	P value		Super-pathway	Sub-pathway	Metabolite name	Beta	Stderr	P value	Partial R_square (%)
Amino Acid	Leucine, Isoleucine and Valine Metabolism	3-hydroxy-2-ethylpropionate	-0.00454	0.001124	6.28964e-05		Amino Acid	Phenylalanine and Tyrosine Metabolism	3-(3-hydroxyphenyl)propionate sulfate	0.00046618	0.00017543	0.0081	0.0125
Amino Acid	Leucine, Isoleucine and Valine Metabolism	3-methyl-2-oxobutyrate	-0.00795	0.001959	5.83231e-05		Amino Acid	Leucine, Isoleucine and Valine Metabolism	isovalerylcarnitine (C5)	-0.00306	0.00074211	5.03e-05	0.0343
Amino Acid	Methionine, Cysteine, SAM and Taurine Metabolism	2-hydroxybutyrate/2-hydroxyisobutyrate	-0.00364	0.000842	1.83639e-05		Carbohydrate	Fructose, Mannose and Galactose Metabolism	mannose	-0.00299	0.00111	0.0073	0.0225
Amino Acid	Methionine, Cysteine, SAM and Taurine Metabolism	alpha-ketobutyrate	-0.00267	0.000606	1.29672e-05		Lipid	Long Chain Fatty Acid	palmitate (16:0)	-0.00525	0.00126	2.6e-05	0.0595
Carbohydrate	Fructose, Mannose and Galactose Metabolism	mannose	-0.00625	0.001277	1.37353e-06		Lipid	Fatty Acid Metabolism (also BCAA Metabolism)	propionylglycine	0.00134	0.0004753	0.0051	0.0168
Lipid	Endocannabinoid	oleoyl ethanolamide	-0.00548	0.00128	2.23278e-05		Lipid	Sphingolipid Metabolism	sphingomyelin (d18:0/18:0, d19:0/17:0)*	-0.00046842	0.00053173	0.3788	0.0014
Lipid	Fatty Acid Metabolism (also BCAA Metabolism)	propionylglycine	0.002324	0.000498	4.13122e-06
Lipid	Fatty Acid Metabolism(Acyl Carnitine)	hexanoylcarnitine (C6)	-0.00318	0.00075	2.79292e-05
Lipid	Fatty Acid Metabolism(Acyl Carnitine)	laurylcarnitine (C12)	-0.00215	0.000513	3.39915e-05
Lipid	Fatty Acid Metabolism(Acyl Carnitine)	myristoleoylcarnitine (C14:1)*	-0.00275	0.000588	3.82733e-06
Lipid	Fatty Acid Metabolism(Acyl Carnitine)	myristoylcarnitine (C14)	-0.00445	0.000876	5.40359e-07
Lipid	Fatty Acid Metabolism(Acyl Carnitine)	palmitoleoylcarnitine (C16:1)*	-0.00393	0.000778	6.44774e-07
Lipid	Fatty Acid Metabolism(Acyl Carnitine)	suberoylcarnitine (C8-DC)	-0.00183	0.000443	4.33272e-05
Lipid	Fatty Acid, Branched	17-methylstearate	-0.00544	0.001081	6.95951e-07
Lipid	Fatty Acid, Dicarboxylate	hexadecanedioate	-0.00262	0.000611	2.14719e-05
Lipid	Fatty Acid, Monohydroxy	2-hydroxypalmitate	-0.00782	0.001705	5.8122e-06
Lipid	Long Chain Fatty Acid	10-heptadecenoate (17:1n7)	-0.00454	0.000867	2.51722e-07
Lipid	Long Chain Fatty Acid	10-nonadecenoate (19:1n9)	-0.00501	0.000921	8.99792e-08
Lipid	Long Chain Fatty Acid	eicosenoate (20:1)	-0.004	0.00077	3.12543e-07
Lipid	Long Chain Fatty Acid	margarate (17:0)	-0.00454	0.000955	2.78174e-06
Lipid	Long Chain Fatty Acid	myristate (14:0)	-0.00369	0.000825	9.81376e-06
Lipid	Long Chain Fatty Acid	myristoleate (14:1n5)	-0.00295	0.000705	3.50871e-05
Lipid	Long Chain Fatty Acid	nonadecanoate (19:0)	-0.00641	0.001433	9.75709e-06
Lipid	Long Chain Fatty Acid	oleate/vaccenate (18:1)	-0.00658	0.001177	3.93793e-08
Lipid	Long Chain Fatty Acid	palmitate (16:0)	-0.00752	0.001261	4.9034e-09
Lipid	Long Chain Fatty Acid	palmitoleate (16:1n7)	-0.00325	0.000674	1.9895e-06
Lipid	Long Chain Fatty Acid	pentadecanoate (15:0)	-0.00625	0.001441	1.75507e-05
Lipid	Long Chain Fatty Acid	stearate (18:0)	-0.00773	0.001426	9.52951e-08
Lipid	Medium Chain Fatty Acid	10-undecenoate (11:1n1)	-0.00283	0.000662	2.38311e-05
Lipid	Phospholipid Metabolism	1,2-dilinoleoyl-GPC (18:2/18:2)	0.003377	0.000835	6.11877e-05
Lipid	Phospholipid Metabolism	1-linoleoyl-2-linolenoyl-GPC (18:2/18:3)*	0.001999	0.000488	5.0562e-05
Lipid	Phospholipid Metabolism	1-stearoyl-2-docosahexaenoyl-GPC (18:0/22:6)	-0.0026	0.000627	4.01636e-05
Lipid	Polyunsaturated Fatty Acid (n3 and n6)	dihomo-linoleate (20:2n6)	-0.00413	0.00089	4.62725e-06
Lipid	Polyunsaturated Fatty Acid (n3 and n6)	dihomo-linolenate (20:3n3 or n6)	-0.00465	0.001069	1.67537e-05
Lipid	Polyunsaturated Fatty Acid (n3 and n6)	docosadienoate (22:2n6)	-0.00508	0.00099	4.39436e-07
Lipid	Polyunsaturated Fatty Acid (n3 and n6)	docosahexaenoate (DHA; 22:6n3)	-0.00273	0.000615	1.12299e-05
Lipid	Polyunsaturated Fatty Acid (n3 and n6)	linoleate (18:2n6)	-0.00452	0.001051	2.10759e-05
Lipid	Secondary Bile Acid Metabolism	taurocholenate sulfate	-0.00125	0.000303	4.02293e-05
Lipid	Sphingolipid Metabolism	sphingomyelin (d18:0/18:0, d19:0/17:0)*	-0.0031	0.000564	6.91331e-08
Lipid	Sphingolipid Metabolism	sphingomyelin (d18:0/20:0, d16:0/22:0)*	-0.00229	0.000561	5.23292e-05
a, The metabolites in bold were selected by both univariate models and regularized models.

## Sheet: ST4e_HOMAIR
Supplementary Table 4e. Metabolites significantly associated with HOMA-IR in univariate models and elastic net models.
	Significant Metabolites at P< 6.87E-5 (0.05/727) from univariate modelsa							Metabolite selection by elastic neta
Super-pathway	Sub-pathway	Metabolite name	Beta	Stderr	P value		Super-pathway	Sub-pathway	Metabolite name	Beta	Stderr	P value	Partial R_square (%)
Amino Acid	Glutamate Metabolism	glutamate	0.4231	0.06515	2.27506e-10		Amino Acid	Glutathione Metabolism	cysteine-glutathione disulfide	-0.2389	0.06928	0.0006	0.0228
Amino Acid	Glutathione Metabolism	cysteine-glutathione disulfide	-0.07643	0.01835	3.7603e-05		Amino Acid	Glycine, Serine and Threonine Metabolism	N-acetylglycine	0.09718	0.06418	0.1306	0.0135
Amino Acid	Glycine, Serine and Threonine Metabolism	glycine	-0.487	0.09069	1.2881e-07		Amino Acid	Urea cycle; Arginine and Proline Metabolism	2-oxoarginine*	0.05974	0.04048	0.1407	0.081
Amino Acid	Glycine, Serine and Threonine Metabolism	N-acetylglycine	-0.2384	0.03658	2.00183e-10		Carbohydrate	Glycolysis, Gluconeogenesis, and Pyruvate Metabolism	glucose	0.07622	0.03067	0.0133	0.0128
Amino Acid	Glycine, Serine and Threonine Metabolism	serine	-0.5823	0.1266	5.55767e-06		Carbohydrate	Glycolysis, Gluconeogenesis, and Pyruvate Metabolism	pyruvate	-0.05176	0.01832	0.0049	0.0025
Amino Acid	Leucine, Isoleucine and Valine Metabolism	3-hydroxyisobutyrate	0.2123	0.04452	2.54189e-06		Cofactors and Vitamins	Nicotinate and Nicotinamide Metabolism	quinolinate	0.08358	0.07335	0.2551	0.0032
Amino Acid	Leucine, Isoleucine and Valine Metabolism	3-methyl-2-oxovalerate	0.6026	0.1175	4.42407e-07		Lipid	Phospholipid Metabolism	1-stearoyl-2-dihomo-linolenoyl-GPC (18:0/20:3n3 or 6)*	0.36664	0.18977	0.054	0.034
Amino Acid	Leucine, Isoleucine and Valine Metabolism	isoleucine	0.8935	0.1524	8.95088e-09		Lipid	Phospholipid Metabolism	1-stearoyl-2-oleoyl-GPE (18:0/18:1)	-0.09088	0.0373	0.0152	0.0049
Amino Acid	Leucine, Isoleucine and Valine Metabolism	leucine	0.7691	0.1833	3.30668e-05		Lipid	Plasmalogen	1-(1-enyl-palmitoyl)-2-oleoyl-GPC (P-16:0/18:1)*	0.0888	0.06898	0.1986	0.0477
Amino Acid	Leucine, Isoleucine and Valine Metabolism	valine	0.9246	0.1731	1.48263e-07		Lipid	Primary Bile Acid Metabolism	taurocholate	0.05461	0.04221	0.1964	0.0164
Amino Acid	Lysine Metabolism	2-aminoadipate	0.2873	0.05265	8.17355e-08		Peptide	Gamma-glutamyl Amino Acid	gamma-glutamylvaline	0.0224	0.00765	0.0036	0.0021
Amino Acid	Methionine, Cysteine, SAM and Taurine Metabolism	cystathionine	0.1121	0.02722	4.57285e-05
Amino Acid	Phenylalanine and Tyrosine Metabolism	4-hydroxyphenylpyruvate	0.2599	0.06444	6.50792e-05
Amino Acid	Phenylalanine and Tyrosine Metabolism	N-acetylphenylalanine	0.2184	0.04746	5.52313e-06
Amino Acid	Phenylalanine and Tyrosine Metabolism	N-acetyltyrosine	0.1568	0.03757	3.63324e-05
Amino Acid	Phenylalanine and Tyrosine Metabolism	phenylalanine	1.1039	0.2462	9.39617e-06
Amino Acid	Phenylalanine and Tyrosine Metabolism	tyrosine	0.709	0.149	2.67562e-06
Amino Acid	Polyamine Metabolism	5-methylthioadenosine (MTA)	0.5687	0.09801	1.25993e-08
Amino Acid	Urea cycle; Arginine and Proline Metabolism	2-oxoarginine*	0.2119	0.03036	1.12641e-11
Amino Acid	Urea cycle; Arginine and Proline Metabolism	argininate*	0.1975	0.0354	4.28797e-08
Amino Acid	Urea cycle; Arginine and Proline Metabolism	N-acetylcitrulline	0.08457	0.01437	8.04295e-09
Carbohydrate	Glycolysis, Gluconeogenesis, and Pyruvate Metabolism	glucose	1.0672	0.2089	4.86124e-07
Carbohydrate	Glycolysis, Gluconeogenesis, and Pyruvate Metabolism	lactate	0.4688	0.1002	3.88456e-06
Carbohydrate	Glycolysis, Gluconeogenesis, and Pyruvate Metabolism	pyruvate	0.3858	0.06539	7.2941e-09
Cofactors and Vitamins	Nicotinate and Nicotinamide Metabolism	quinolinate	0.2637	0.04509	9.86109e-09
Lipid	Diacylglycerol	diacylglycerol (16:1/18:2 [2], 16:0/18:3 [1])*	0.2014	0.03918	4.18692e-07
Lipid	Diacylglycerol	palmitoleoyl-linoleoyl-glycerol (16:1/18:2) [1]*	0.2193	0.04299	5.09653e-07
Lipid	Diacylglycerol	palmitoyl-linoleoyl-glycerol (16:0/18:2) [1]*	0.18	0.0375	2.1923e-06
Lipid	Diacylglycerol	palmitoyl-linoleoyl-glycerol (16:0/18:2) [2]*	0.2041	0.0377	1.02333e-07
Lipid	Lysolipid	1-stearoyl-GPG (18:0)	0.3316	0.08236	6.67625e-05
Lipid	Phospholipid Metabolism	1-palmitoyl-2-dihomo-linolenoyl-GPC (16:0/20:3n3 or 6)*	0.3883	0.09178	2.84048e-05
Lipid	Phospholipid Metabolism	1-stearoyl-2-dihomo-linolenoyl-GPC (18:0/20:3n3 or 6)*	0.3843	0.06423	4.56942e-09
Lipid	Phospholipid Metabolism	1-stearoyl-2-docosahexaenoyl-GPE (18:0/22:6)*	0.1572	0.03208	1.36439e-06
Lipid	Phospholipid Metabolism	1-stearoyl-2-docosapentaenoyl-GPC (18:0/22:5n6)*	0.2498	0.05203	2.17266e-06
Lipid	Phospholipid Metabolism	1-stearoyl-2-linoleoyl-GPE (18:0/18:2)*	0.2623	0.05217	7.27071e-07
Lipid	Phospholipid Metabolism	1-stearoyl-2-oleoyl-GPE (18:0/18:1)	0.2467	0.04092	3.5508e-09
Lipid	Phospholipid Metabolism	phosphatidylcholine (16:0/20:4n3; 18:1/18:3n6)*	0.1386	0.0305	7.17726e-06
Lipid	Plasmalogen	1-(1-enyl-palmitoyl)-2-oleoyl-GPC (P-16:0/18:1)*	-0.4781	0.07493	4.5294e-10
Lipid	Plasmalogen	1-(1-enyl-stearoyl)-2-oleoyl-GPC (P-18:0/18:1)	-0.2229	0.04521	1.16234e-06
Lipid	Sphingolipid Metabolism	sphingomyelin (d18:0/18:0, d19:0/17:0)*	0.1716	0.04018	2.40638e-05
Lipid	Sphingolipid Metabolism	sphingomyelin (d18:0/20:0, d16:0/22:0)*	0.1893	0.03869	1.39997e-06
Peptide	Dipeptide	prolylphenylalanine	0.2239	0.05214	2.16494e-05
Peptide	Gamma-glutamyl Amino Acid	gamma-glutamylglycine	-0.2933	0.06831	2.17519e-05
Peptide	Gamma-glutamyl Amino Acid	gamma-glutamylisoleucine*	0.3885	0.08341	4.2481e-06
Peptide	Gamma-glutamyl Amino Acid	gamma-glutamylvaline	0.4864	0.08105	4.13215e-09
a, The metabolites in bold were selected by both univariate models and regularized models.

## Sheet: ST4f_HOMAB
Supplementary Table 4g. Metabolites significantly associated with HOMA-B in univariate models and elastic net models.
	Significant Metabolites at P< 6.87E-5 (0.05/727) from univariate modelsa							Metabolite selection by elastic neta
Super-pathway	Sub-pathway	Metabolite name	Beta	Stderr	P value		Super-pathway	Sub-pathway	Metabolite name	Beta	Stderr	P value	Partial R_square (%)
Amino Acid	Glutathione Metabolism	cysteine-glutathione disulfide	-0.05379	0.01274	2.93962e-05		Amino Acid	Glutathione Metabolism	cysteine-glutathione disulfide	-0.04107	0.01204	0.0007	0.0311
Amino Acid	Glycine, Serine and Threonine Metabolism	glycine	-0.2728	0.06413	2.57883e-05		Amino Acid	Glycine, Serine and Threonine Metabolism	N-acetylglycine	-0.06513	0.02477	0.0088	0.0098
Amino Acid	Glycine, Serine and Threonine Metabolism	N-acetylglycine	-0.1306	0.02579	6.08832e-07		Amino Acid	Urea cycle; Arginine and Proline Metabolism	2-oxoarginine*	0.04964	0.02223	0.026	0.0587
Amino Acid	Glycine, Serine and Threonine Metabolism	serine	-0.3952	0.08806	9.25322e-06		Amino Acid	Urea cycle; Arginine and Proline Metabolism	N-acetylcitrulline	0.01944	0.01035	0.0609	0.01
Amino Acid	Leucine, Isoleucine and Valine Metabolism	isoleucine	0.4875	0.1071	6.87144e-06		Carbohydrate	Glycolysis, Gluconeogenesis, and Pyruvate Metabolism	glucose	-0.65031	0.12176	6.19e-06	0.029
Amino Acid	Polyamine Metabolism	5-methylthioadenosine (MTA)	0.3191	0.07009	6.89971e-06		Lipid	Diacylglycerol	palmitoyl-linoleoyl-glycerol (16:0/18:2) [1]*	0.04509	0.02482	0.0699	0.0054
Amino Acid	Urea cycle; Arginine and Proline Metabolism	2-oxoarginine*	0.1312	0.02152	2.42188e-09		Lipid	Fatty Acid, Amino	2-aminooctanoate	-0.05031	0.0221	0.0232	0.0071
Amino Acid	Urea cycle; Arginine and Proline Metabolism	argininate*	0.1326	0.02491	1.6403e-07		Lipid	Lysolipid	1-lignoceroyl-GPC (24:0)	-0.07974	0.02321	0.0006	0.0174
Amino Acid	Urea cycle; Arginine and Proline Metabolism	N-acetylcitrulline	0.05435	0.01016	1.42703e-07		Lipid	Phospholipid Metabolism	1-stearoyl-2-dihomo-linolenoyl-GPC (18:0/20:3n3 or 6)*	0.1065	0.04424	0.0165	0.0291
Cofactors and Vitamins	Nicotinate and Nicotinamide Metabolism	quinolinate	0.1384	0.03159	1.46834e-05		Lipid	Plasmalogen	1-(1-enyl-palmitoyl)-2-oleoyl-GPC (P-16:0/18:1)*	-0.10775	0.04881	0.0277	0.0311
Lipid	Diacylglycerol	palmitoyl-linoleoyl-glycerol (16:0/18:2) [1]*	0.1159	0.02617	1.19564e-05
Lipid	Diacylglycerol	palmitoyl-linoleoyl-glycerol (16:0/18:2) [2]*	0.1126	0.02649	2.62116e-05
Lipid	Fatty Acid, Amino	2-aminooctanoate	-0.1076	0.02599	4.17696e-05
Lipid	Phospholipid Metabolism	1-stearoyl-2-dihomo-linolenoyl-GPC (18:0/20:3n3 or 6)*	0.2373	0.04632	4.53575e-07
Lipid	Phospholipid Metabolism	1-stearoyl-2-linoleoyl-GPE (18:0/18:2)*	0.1586	0.0366	1.82638e-05
Lipid	Phospholipid Metabolism	1-stearoyl-2-oleoyl-GPE (18:0/18:1)	0.1272	0.02887	1.32125e-05
Lipid	Phospholipid Metabolism	phosphatidylcholine (16:0/20:4n3; 18:1/18:3n6)*	0.09299	0.02131	1.60494e-05
Lipid	Plasmalogen	1-(1-enyl-palmitoyl)-2-oleoyl-GPC (P-16:0/18:1)*	-0.2443	0.05304	5.39842e-06
Peptide	Gamma-glutamyl Amino Acid	gamma-glutamylvaline	0.2858	0.0565	6.25764e-07
a, The metabolites in bold were selected by both univariate models and regularized models.

## Sheet: ST5
Supplementary Table 5. Total variance of glucose homeostasis traits explained by the selected metabolites in univariate models and elastic net models.
	SI	AIR	DI	SG	HOMA-IR	HOMA-B
Explained variability by BMI	0.2	0.01	0.05	0.07	0.22	0.1
Explained variability by metabolites from univariate model (number of selected metabolites)	0.33 (79)	0.16 (2)	0.26 (58)	0.18 (40)	0.41 (45)	0.17 (19)
Explained variabilty by elastic net model (number of selected metabolites)	0.31 (15)	0.20 (7)	0.23 (12)	0.14 (6)	0.22 (11)	0.21 (10)
Number of metabolites overlapped between univariate and elastic net models	15	2	10	4	10	8

[truncated: 1 more sheets: ST6]
